# Supplementary material for: Integration of Myeloblastosis Associated Virus proviral sequences occurs in the vicinity of genes encoding signaling proteins and regulators of cell proliferation
Source: Cell Commun Signal. 2006 Jan 10;4:1. doi: 10.1186/1478-811X-4-1 (PMC1368981; doi:10.1186/1478-811X-4-1)
Supplement: Additional File 1 — Compilation of cytogenetic data obtained from FISH. For each chicken chromosome (Gga) the table shows the positions on which MAV sequences have been maped. From left to right : number of the MAV sequence in the BAC, origin of the tumor (501D: diffuse, 501 : intermediate, 725 well developed), number of the probe used to isolate the BAC, and cytogenetic information. For comparison, the information regarding the position of the Nals (Pajer et al. In press) has been also indicated. The positions of the Nals were calculated from their physical localization on the corresponding chromosome (for example, Nal 1–17 is on Gga 1 at 17 M p band, the Gga1 is 570 M bp long) and the corresponding band estimated by using the consensus mid point according to Schmid et al (2000). Human syntenic segments were also noted according to Schmid et al (2000). The identification of potential genes noted in italic was based on synteny and genome comparison. [file 1478-811X-4-1-S1.xls]

## Sheet: Feuil1
	loci		Tum			Cytogenetic	consensus				syntenic		candidate	Human
	BACs MAV		n°	Probe		assigment	mid-point				human		genes	assigment
	NALs (Pajer)		n/93			Gga					segments ( Hsa)		or loci	Hsa
	Gga 1
	pter area
	NAL 1-17		2/			1pter	51				7,10,22		none
	Nal 1-19		2/			1pter	57				7,10,22		Hyal-2	3p21
	1q1 area
	Nal 1-85		1/			1q11	259				12p13, 7q35		Pou2,OTF1	1q22-3
											22q13,1p13		OCT,1
	MAV 22		501	12		1q11	204-274				3p11, 19p13		CDKN1b	12p13
	MAV 100		501	19									N-ras	1p13
	Nal 1-106		2/			1q11-13	322						none
	MAV 2		725	4		1q12-14	274-363				21q22…		Adams TS	21q23
	1q3 area
	Nal 1-145		2/			1q31	441				1,12,13q3		spry-2	13q31
	1q4 area
	MAV 83		501	26		1q41-43	444-527				13q14
											11q21-22		BIR3	11q22
	Nal 1-187		1/			1qter	570				11q? 2q14,12q2		none
	Gga 2
	2p3-2 area
	MAV 85		501	20		2p31	38-77				7q36,10p13,7p15		none
	Nal 2-28		5+/			2p31-21	87				10p13,7p15		twist	7p21
	MAV 50		501D	38		2p21					10p11-13		none
							60-140				7p14-15		WTLS	7p11-15
	MAV 65		501D	18							3p2, 3q2		none
	q11 area
	MAV 64		501D	10		2q11	250				9q21		néant
	q2 area
	Nal 2-88		2/			2q24	276				1,8,18		dynein	?
	Nal 2-104		2/			2q24-25	322				8q11		none
	MAV 97		501	12		2q21-25	200-356				9q21, 18pter-q33
											1q41-43, 8q11		LRCC	1q42-44
	Nal 2-110		6/			2q25-26	345				8q11-24		Plag1	6q24-25
	Nal 2-118		2/			2q26	368				8q2		atfb1	16q22
	q3-ter area
	Nal 2-132		2/ +			2q3	414				8q21-24		nov	8q13-24
	MAV 15		725	3		2q34-36	358-461				8q23-24		nov	8q13-24
	Nal 2-145a		2/			2qter	461				8q24-ter,22q12		Kiaa0196	8qter
	Nal 2-145b		3/			2qter	461				8q24-ter,22q12		enc1	5q12-13
	Gga 3
	Nal 3-30					3q21	80				1q4		loc116228	?
	MAV 71		501D	33.34		3q24-28	110-210				6q21-27		WATP	6q25-27
	Gga 5
	Nal 5 -13		3/+			5q11-12	46				11p15		c-ha -ras	11p15
	MAV 1		725	2		5q23-25	110-202				14q21-33		GPHN	14q23.3
	MAV 90		501	21		5q23-25							TGFB3	14q24
													RCC2	14q24-2
													TRAF3	14q32
	Gga 6
	MAV 102		501D	36		6q12	43-59				10q21-24		none
	Nal 6-28		2/			>6q14	94				10q2		none
	Gga 12
	Nal 12-15		5/			12					3p21		FoxP1	3p14
